# Supplementary material for: Improvement of immune dysregulation in individuals with long COVID at 24-months following SARS-CoV-2 infection
Source: Nat Commun. 2024 Apr 17;15:3315. doi: 10.1038/s41467-024-47720-8 (PMC11024141; doi:10.1038/s41467-024-47720-8)
Supplement: Supplementary file 4 — Source Data [file 41467_2024_47720_MOESM4_ESM.xlsx]

## Sheet: Fig 1
A	LC	MC	LC	MC	LC	MC	LC	MC	LC	MC
ID	3M	3M	4M	4M	8M	8M	12M	12M	24M	24M
1	7.233	7.601	5.093	5.168	4.411	4.656		2.017	9.829	9.503
2	6.254	6.552	5.254	6.155	3.03	7.324		3.622	8.927	9.332
3	3.176	0.231	2.427	0.194	1.935	0.105	1.233	0.095	9.036	6.657
4	4.425	5.92	2.798	4.642	2.102	5.254	1.476	2.188	9.522	9.013
5	2.63	1.863	1.355	0.964	1.18	1.14	0.405	0.703	8.036	7.732
6	7.44	0.446	5.692	1.131	6.733	1.008	2.816	0.612	2.561	9.495
7	5.37	0.899	3.505	0.388	3.212	0.328	2.465	0.274	8.426	8.358
8	5.658	4.759	4.008	3.746	3.75	3.431	1.924	3.467	9.613	9.449
9	2.637	0.782	1.948	0.44	1.729	0.652	1.273	0.408	9.518
10	0.725	1.155	0.642	1.085	0.599		0.424
11	0.764	4.342	0.653	3.777	1.078	4.314	0.768	2.597	9.055	9.153
12	3.472	1.821	0.821	1.282	0.292	1.477	0.255	0.97	6.743	8.453
13	7.363	3.943	2.588	1.137	2.381	0.701	1.665	0.477	8.766	6.319
14	13.606	17.492	4.621	7.687	4.058	8.745	2.274	7.855		10.801
15	6.632	1.109	3.37	0.272		0.738	3.094	0.284	7.522
16	0.166	3.508	0.135	0.862	0.026	1.225	5.865	0.826		9.293
17	1.675	9.259	0.471	2.018	0.255	3.274	0.164	2.926	6.215
18	5.21	2.715	1.951	0.804	1.735	0.766	0.726	0.359	8.45	9.047
19	11.505	6.72	5.055	2.599	4.153	3.898	4.125	2.809	8.519
20	14.175	1.114	6.581	0.697	8.021	0.471	4.753	0.512
21	11.87	9.435	5.263	4.083	6.775	4.746	5.618	2.911	9.668	8.595
22	0.29	0.896	0.153	0.563	0.047	0.574	0.055	0.253		4.584
23	1.325	0.715	0.535	0.401	0.301	0.209	0.204	0.211	8.364	8.142
24	14.545	0.29	5.954	0.26	7.199	9.774	4.168		9.626	5.214
25	5.871	9.663	3.965	4.44	9.429	5.415	9.171	3.6
26	4.573	2.44	3.745	1.248	5.398	0.517	3.688	0.497
27	0.842	0.99	0.317	0.293	0.148	0.395	5.328	0.199		5.932
28		12.445	0.785	4.416	0.431	3.766	0.319	3.188	6.826	7.556
29		1.645	0.56	0.514	0.428	0.265	0.352	0.285	6.357	8.029
30			0.904	1.127	0.64	1.714	0.289	1.632	7.719	10.441
31			6.113	0.2	7.008	0.185		0.18
B	LC	MC	LC	MC	LC	MC	LC	MC	LC	MC
ID	3M	3M	4M	4M	8M	8M	12M	12M	24M	24M
1	7.374	6.664	6.211	3.972	2.16	1.427		0.759	1.484	2.851
2	5.579	5.283	2.896	4.346	0.34	1.673		0.495	0.209	0.499
3	6.135	0.33	4.371	0.192	2.181	0.085	1.643	0.075	1.259	1.27
4	6.044	6.865	4.261	5.283	1.435	2.477	1.609	1.439	0.761	1.37
5	4.921	1.399	2.833	0.472	1.19	0.171	0.307	0.076	0.305	0.078
6	5.698	0.84	5.387	0.76	2.34	0.473	0.743	0.334	0.866	7.278
7	8.082	1.767	6.415	0.509	3.99	0.237	2.051	0.11	1.048	2.662
8	6.899	3.396	5.132	1.182	2.26	0.407	0.762	0.174	0.416	0.116
9	5.283	0.893	2.591	0.292	1.059	0.173	0.594	0.072	8.529
10	0.242	1.673	0.116	0.953	0.061		0.048
11	1.409	2.406	1.041	1.478	0.448	0.46	0.392	0.226	0.375	0.196
12	3.726	1.038	1.969	0.469	0.687	0.14	0.377	0.08	2.965	0.736
13	4.771	1.293	4.66	0.698	4.616	0.173	4.073	0.086	4.222	0.162
14	5.268	7.251	3.69	7.214	1.209	5.389	0.509	3.439		1.761
15	2.67	1.651	1.837	0.906		0.436	0.433	0.232	0.393
16	0.123	1.106	0.18	0.473	0.073	0.235	0.082	0.14		2.494
17	2.682	2.855	0.18	1.263	0.092	0.262	0.059	0.129	0.078
18	2.987	2.061	1.963	2.033	0.517	0.538	0.216	0.214	7.698	2.297
19	5.396	5.601	4.007	5.323	1.246	2.6	0.929	1.23	0.796
20	5.935	1.561	4.52	1.423	1.594	0.359	0.433	0.244
21	5.888	4.637	5.13	4.17	2.59	1.403	1.698	0.719	1.365	0.539
22	0.581	1.006	0.097	1.04	0.07	0.178	0.057	0.061		1.209
23	1.357	0.601	0.89	0.68	0.248	0.176	0.166	0.108	0.179	0.102
24	5.008	0.101	3.263	0.16	1.549	0.234	0.698		0.431	2.053
25	0.652	5.791	0.329	5.22	0.259	2.368	0.252	0.949
26	5.321	0.958	3.46	0.987	2.465	0.26	0.904	0.201
27	1.053	1.706	0.267	0.924	0.104	0.512	0.096	0.558		0.27
28		4.232	1.226	1.83	0.552	0.382	0.334	0.193	3.705	0.093
29		1.339	0.129	0.507	0.046	0.153	0.04	0.088	2.18	0.058
30			0.462	1.906	0.165	1.313	0.061	1.13	3.71	1.047
31			2.22	0.808	1.13	0.654		0.561
C	LC	MC	LC	MC	LC	MC	LC	MC	LC	MC
ID	3M	3M	4M	4M	8M	8M	12M	12M	24M	24M
1	160	80	320	40	160	40	2560	40	2560
2	160	320	160	320	80	160	640	160	640	2560
3	80	20	80	20	40	20	40	20	1280	160
4	80	320	40	320	40	160	40	160	2560	2560
5	80	80	80	40	40	40	40	40	640	320
6	320	80	160		80		80	320		640
7	80	40	40	20	40	20	40	20	2560	320
8	640	80	640	80	80	80	40	80	1280	1280
9	80	40	80	20	40	40	40	40	640
10	20		20		20		20
11	40	40	40	40	40	40	40	80	640	1280
12	80	40	40	40	40	40	40	40	320	320
13	80	40	80	40	80	20	80	20	2560
14	160	160	160	160	80	80	80	80		5120
15	320	20	320	20	160	20	320	20
16		20		20		20		20		640
17	40	80	20	40	20	40	160	80
18	40	20	40	20	40	20	40	20	640	640
19	80	160	80	80	80	80	80	40	1280
20	320	40	320	40	160	20	80	40
21	20	20	20	20	20	20	80	20	2560	640
22		20		20		20		20		80
23	20	20	20	20	20	20	1280	20	640	160
24	320		320		320		320		1280
25		40	160	40	160	20		80
26		40	20	40	20	20	20	20	160
27		20	20	20	20	20	20	20	320	160
28		80	20	40	20	40	20	40		640
29		20	20	20	20	20	20	20	160	320
30				40		40		40		320
31				20		20		20		160
D	LC	MC	LC	MC	LC	MC	LC	MC	LC	MC
ID	3M	3M	4M	4M	8M	8M	12M	12M	24M	24M
1	6.62	16.34			5.11	8.5				8.27
2	5.21	5.86			2.98	6.84				7.66
3	9.31	9.19			8.61	8.32			9.46	9.49
4	8.17	6.51			8.38	6.58
5	6.07	5.71			6.11	5.06			6
6	1.61	5.47			2.35	6.12			2.78	5.55
7	5.37	4.61			6.07	5.95			6.15	5.42
8	8.6	6.53			5.75	5.92			7.3	5.94
9	7.65	5.17			9.91	6.23			15.36	5.37
10	2.09	10.95			1.87	11.14			2.63
11	7.42	7.32			6.39	7.66			4.19
12	8.42	4.41			9.07	2.25			9.6	4.24
13	9.14	2.01				2.67				2.18
14	13.61	5.5			13.58	5.58
15	12.7	7.51			10.25	7
16	4.72	9.65			4.8	8.53			4.59
17	5.91				4.58				5.09
18	6.34				7.91
19	7.85				5.46
20	7.67				11.29				10.38
21
22
23
24
25
26
27
28
29
30
31
E	LC	MC	LC	MC	LC	MC	LC	MC	LC	MC
ID	3M	3M	4M	4M	8M	8M	12M	12M	24M	24M
1	1.95	0.41			1.55	0.68				1.23
2	0.01	0.23			0.02	0.25				0.99
3	0.2	0.27			0.31	0.17			0.73	0.95
4	1.78	0.4			2.08	0.35
5	0.14	0.38			0.1	0.34			0.3
6	0.14	0.27			0.18	0.18			0.62	0.47
7	1.2	0.12			1.51	0.23			1.61	0.68
8	0.16	0.29			0.2	0.33			0.44	0.26
9	1.16	0.24			1.92	0.23			2.67	1.2
10	0.22	0.16			0.61	0.49			1.19
11	1.03	1.07			2.53	1.73			0.83
12	1.63	0.69			1.97	0.81			1.7	2.87
13	0.26	0.74				1.47				3.48
14	0.56	0.17			0.46	0.41
15	0.43	0.13			0.37	0.15
16	0.26	0.55			0.2	0.47			0.95
17	0.34				0.22				0.69
18	0.27				0.79
19	0.18				0.17
20	0.52				1.05				1.61
21
22
23
24
25
26
27
28
29
30
31
F	LC	MC	LC	MC	LC	MC	LC	MC	LC	MC
ID	3M	3M	4M	4M	8M	8M	12M	12M	24M	24M
1	1.2	0.09			0.96	0.14				0.31
2	0.06	0.71			0.03	0.5				0.74
3	0.15	0.38			0.2	0.31			0.97	0.2
4	0.46	0.1			0.38	0.15
5	0.07	0.18			0.06	0.15			0.15
6	0.39	0.16			0.72	0.17			1.29	0.12
7	0.28	0.08			0.24	0.06			0.16	0.06
8	0.24	0.48			0.26	0.25			0.18	0.37
9	0.97	0.12			2.01	0.08			1.41	0.15
10	0.12	0.04			0.29	0.07			0.17
11	0.37	0.72			0.81	0.78			0.12
12	0.38	0.25			0.33	0.5			0.19	0.2
13	0.1	0.59				1.09				0.57
14	0.25	0.23			0.5	0.33
15	0.26	0.2			0.3	0.31
16	0.12	0.15			0.1	0.17			0.12
17	0.48				1.03				2.97
18	0.31				0.43
19	0.06				0.14
20	0.37				1.09				0.7
21
22
23
24
25
26
27
28
29
30
31

## Sheet: Fig 2
A	LC	MC	LC	MC	LC	MC	LC	MC	LC	MC
ID	3M	3M	4M	4M	8M	8M	12M	12M	24M	24M
1	1.63	0.18			1.94	0.68			0.32	0.26
2	0.62	1.055			0.57	0.966			0.21	0.39
3	0.762	0.042			0.333	0.039			0	0.05
4	1.497	0.044			0.643	0.319			0.16	0
5	2.454	1.317			2.452	0.55			1.46	0
6	0.41	0.169			0.33	0.356			1.15	0.1
7	0.28	0.1			0.274	0			0.143	0
8	0.14	0.92			0.16	0.54			0.06	0
9	0.14	0.56			0.58	0.25			0.286	0.84
10	0.94	0.128			0.85	0.055			0.364	0.037
11	0.457	0.085			0.8	0			0.225	0
12	0.94	0.17			0.67	0.139			0.215	0.132
13	0.39	0.26			0.17	0.2403			0.21	0.014
14	1.7	0.31			0.92	0.88			0.086	0.115
15									0.165	0.264
16									0.10387	0.191
17									0.005	0.46
18									0.153	0.1
19									0.139	0
20									0.003	0
21									0.05	0.161
22									0	1.32
23									0.012	0
24									0.73
25									0.11
26
27
28
29
30
31
B	LC	MC	LC	MC	LC	MC	LC	MC	LC	MC
ID	3M	3M	4M	4M	8M	8M	12M	12M	24M	24M
1	0.84	0.06			1.27	0			0.11	0.23
2	0.32	0.68			0.42	0.386			0.24	0.15
3	1.002	0.034			0.473	0			0	0
4	0.269	0.017			0.183	0.059			0.08	0.23
5	0.654	0.373			0.692	0.11			1.88	0
6	0.49	0.409			0.4	0.826			1.15	0.15
7	0.3	0.3			0.2	0.03			0.133	0
8	0.14	0.5			0.39	0.43			0.13	0.111
9	0.5	0.15			0.66	0.05			0.476	0.38
10	1.16	0.388			0.73	0.085			0.164	0.067
11	0.447	0.265			0.26	0.04			0.305	0.053
12	1.18	0.118			0.88	0.179			0.635	0.182
13	0.21	0.56			0.1	0.5603			0	0.124
14	1.91	0.43			1.33	0.59			0.156	0.135
15									0.017	0.144
16									0.11387	0.111
17									0.009	0.23
18									0.213	0.15
19									0.189	0
20									0	0
21									0	0
22									0	0
23									0	0
24									1.15
25									0.1
26
27
28
29
30
31
C	LC	MC	LC	MC	LC	MC	LC	MC	LC	MC
ID	3M	3M	4M	4M	8M	8M	12M	12M	24M	24M
1	1.63	0.86			0.96	0.76			1.28	0.18
2	2.75	0.37			2.25	0.41			4.01	0.55
3	0.51	0			0.2	0			2.11	0.1
4	1.2	0.95			2.15	1.51			0.75	0.47
5	2.01	2.39			2.27	0.35			0.44	0
6	1.02	0.08			1.87	0.86			0.48	0.59
7	1.1	1.13			0	0			0.78	0.217
8	0.17	0.39			0.37	0.12			0.53	0.34
9	0.12	0.16			0.27	0.31			1.31	2.13
10	0.55	0			0.52	0			0.68	0.2
11	0.51	0.01			0.67	0.09			0.22	0
12		0.45				0			0.04	0.53
13		0.12				0			0	0.09
14									0.27	0
15									0.75	0.32
16									0.35	0.09
17									1.26	1.08
18									0.18	0.59
19									0.96	0.217
20									0.08	0
21									0.59	0.11
22									0.39	0
23									0.44	0
24									0.48
25									0.71
26
27
28
29
30
31
D	LC	MC	LC	MC	LC	MC	LC	MC	LC	MC
ID	3M	3M	4M	4M	8M	8M	12M	12M	24M	24M
1	0.84	0.52			0.75	0.62			0.4	0.17
2	1.24	0.14			1.5	0.02			0.68	0.2
3	0.79	0			0.66	0			0.33	0
4	1.18	0.35			1.01	0.99			0.97	0.84
5	1.62	4.3			1.88	0.42			0.61	0.15
6	1.91	0.79			2.36	0.78			0.27	0.22
7	0.96	0			0	0			1.04	0.187
8	0.52	0.2			0.33	0.13			0.51	0.29
9	0.48	0.16			0.23	0.16			0.88	1.08
10	0.49	0.02			0.61	0.11			0.38	0.42
11	0.09	0			0.15	0			0.09	0.01
12		0.31				0			1.28	0.65
13		1.82				0.34			0	0.25
14									0.24	0.17
15									0.26	0.2
16									0.03	0
17									1.66	0.47
18									0.07	0.22
19									0.25	0.187
20									0.29	0
21									0.13	0.05
22									0	0.36
23									0.6	0
24									0.27
25									0.97
26
27
28
29
30
31
E	LC	MC	LC	MC	LC	MC	LC	MC	LC	MC
ID	3M	3M	4M	4M	8M	8M	12M	12M	24M	24M
1	16	0.8			9.57	0.59			13.4	11
2	6.69	5.7			4.63	5.21			8.88	4.14
3	4.41	12.6			3.55	12.2			7.47	7.03
4	12.8	1.5			9.64	2.22			3.95	9.5
5	9.01	0.85			9.71	0.68			10.3	7.09
6	6.15	10.2			5.1	8.98			2.21	2.41
7	2.88	10.1			5.15	11			1.43	6.9
8	12.5	11.1			13	14			16.8	7.34
9	9.81	4.56			10.3	4.93			5.77	21
10	3.99	11.6			3.67	11			2.73	8.91
11	17.9	5.69			14.6	9.37			8.9	5.26
12	7.28	6.44			10.2	3.71			6.38	4.42
13	5.62	12.2			5.22	11.5			5.17	5.17
14	8.98	9.6			7.21	6.52			3.84	16.7
15	1.93	1			4.02	2.5			2.9	11.1
16	10.7				4.71				11.1	7.43
17	7.13	0.71			2.94	3.47
18	9.47				8.31
19	3.98				7.5				16.7
20	1.15				3.54				9.15	7.04
21	3.62				1.19				16.4	13
22	0.76				2				20.8	8.78
23	7.94				4.55				19	8.17
24	1.8				3.41				14.6	12.7
25
26
27
28
29
30
31
F	LC	MC	LC	MC	LC	MC	LC	MC	LC	MC
ID	3M	3M	4M	4M	8M	8M	12M	12M	24M	24M
1	12.3	7.13			3.22	6.71			9.54	2.51
2	9.64	12.1			7.63	14.9			6.79	14.1
3	35.6	2.56			18.1	1.74			9.02	8.32
4	29.9	5.25			41.8	7.02			18.3	11.8
5	22.6	3.41			14.4	2			23.4	15.8
6	17.9	8.1			22.1	7.87			4.5	5.78
7	5.46	9.74			7.04	13.3			1.11	21.1
8	25.3	16.6			22.3	9.4			27.3	3.61
9	10.1	9.7			11.3	1			8.85	23
10	11.2	6.6			9.53	5.1			1.89	17.6
11	31.2	4.8			25.3	1.4			19.7	11.8
12	30.3	4.7			33.4	2.7			11.4	16.5
13	23.7	11.8			21.2	9.4			16.3	16.4
14	27.4	14.1			24.1	8.1			16.2	19.1
15	2.19	20			2.4	13.4			6.3	10.3
16	8.62				4.86				10.3	18.5
17	21.8	0.87			11	4
18	19.7				14.2
19	2.08				7.61				22.8	14.5
20	4.04				7.45				36	10.1
21	13.8				4.87				37.5	31.4
22	1.42				3.32				24.4	18.3
23	12.2				6.86				19.7	29.6
24	3.01				5.58
25
26
27
28
29
30
31
G	LC	MC	LC	MC	LC	MC	LC	MC	LC	MC
ID	3M	3M	4M	4M	8M	8M	12M	12M	24M	24M
1	2.05	0.8			1.07	0.52			0.54	1.17
2	1.78	0.27			0.88	0.33			0.44	0.72
3	0.92	0.72			0.93	0.81			0.2	0.19
4	0.7	0.34			0.77	0.36			0.33	0.62
5	0.62	0.59			0.81	0.38			0.98	0.72
6	1.25	0.37			1.18	0.31			1.65	0.41
7	1.18	0.48			2.1	0.63			1.3	1.16
8	0.53	0.59			0.8	1.46			0.3	0.88
9	1.12	0.63			0.4	0.63			0.22	0.27
10	0.36	1.09			0.34	0.51			2.84	0.42
11	1.73	0.7			1.11	2.03			0.86	0.69
12	1.16	1.14			1.55	0.55			0.34	0.66
13	0.71	2.16			0.85	0.49			3.93	0.69
14	2.79	0.67			0.68	2.45			2.53	0.19
15	0.69	1.4			0.7	1.91			3.52	0.56
16	1.04				1.05					0.86
17	0.79	1.04			0.64	1.69			0.34
18	0.75				0.78				0.1	1.15
19	4.57				2.48				0.19	0.35
20	1.32				2.24				2.94	0.37
21	0.82				1.44				0.24	0.2
22	0.66				1.01					0.034
23	0.81				1.38
24	0.81				0.84
25
26
27
28
29
30
31
H	LC	MC	LC	MC	LC	MC	LC	MC	LC	MC
ID	3M	3M	4M	4M	8M	8M	12M	12M	24M	24M
1	2.34	1.26			1.77	1.73			2.64	3.71
2	3.58	1.07			2.18	0.86			0.49	3.13
3	1.41	1.34			1.24	0.33			0.4	0.19
4	2.2	1.04			0.75	0.74			0.45	0.24
5	0.97	0.76			1.82	0.22			1.63	1.91
6	6.7	0.35			2.97	0.32			2.73	3.56
7	4.01	0.56			4.27	0.68			1.73	9.09
8	1.65	3.3			2.03	2.35			0.17	2.31
9	2.46	1.79			1.44	1.46			0.36	1.09
10	1.96	2.76			1.56	3.15			3.74	0.26
11	3.43	3.1			3.21	1.63			1.73	1.23
12	2.94	3.52			2.88	2.43			0.6	8.41
13	2.42	2.9			2.23	2.61			3.58	2.19
14	3.54	1.73			1.88	3.22			2.42	3.96
15	1				0.29				2.39	1.61
16	1.16	0.98			0.68	1.24			0.45	3.44
17	1.3				0.75				0.38
18	0.76	0.74			0.53	0.48			2.15	0.072
19	1.31				0.95				9.52	0.44
20	3.2				0.57				5.5	2
21	1.27				0.61					0.19
22	3.13				0.28					0.55
23	4.87				0.86
24	1.9				0.32
25
26
27
28
29
30
31

## Sheet: Fig 3
A	IL6		PTX3		IFN-L1		IFN-y		IFN-L2/3		IFN-b
	LC	MC	LC	MC	LC	MC	LC	MC	LC	MC	LC	MC
	2.42		4655.75		48.91		15.73		118.365		58.995
	2.9		8418.3		48.91		15.73		64.1		109.105
	2.07		3995.35		48.91		15.73		64.1		258.24
	2.07		3314		48.91		15.73		64.1		26.16
	2.08		4621.35		48.91		15.73		64.1		26.16
	2.07		2629.35		48.91		24.57		200.01		26.16
	2.07		3518.8		48.91		15.73		64.1		26.16
	2.07		2701		48.91		15.73		64.1		26.16
	2.845		2682.65		49.17		15.73		114.435		27.095
	2.07		6617.15		48.91		15.73		64.1		26.16
	2.07		4167.65		48.91		15.73		64.1		27.26
	10.455		3159.7		179.48		208.815		338.375		60.315
	32.515		4717.75		304.9		318.44		785.565		172.835
	2.07		1675.3		48.91		15.73		64.1		26.16
	2.07		6060.8		48.91		38.23		64.47		650.015
	3.845		1821		48.91		168.725		243.12		26.16
	2.07		6341.65		48.91		15.73		64.1		26.16
	9.845		2516.1		77.67		119.43		250.11		50.29
	2.07		4162.05		48.91		15.73		64.1		26.16
	2.07		3047.85		48.91		15.73		64.1		31.895
	2.07		1712.65		48.91		15.73		64.1		26.16
	2.07		3358.85		48.91		15.73		64.1		135.155
	2.995		3068.4		235.76		41.02		741.665		59.2
	2.07		2944.45		48.91		15.73		106.125		49.68
		2.07		3080.75		48.91		15.73		64.1		26.16
		2.07		3673.95		48.91		15.73		78.915		33.87
		2.07		7887.55		48.91		15.73		68.26		26.16
		2.07		4846.6		48.91		15.73		64.1		26.16
		2.07		2181		48.91		15.73		64.1		26.16
		2.07		4973.15		48.91		15.73		64.1		26.16
		3.545		3239.05		48.91		15.73		74.625		26.16
		2.07		2504.3		48.91		15.73		64.1		26.16
		2.07		2472		48.91		15.73		64.1		26.76
		2.07		3545.5		48.91		15.73		64.1		26.16
		56.215		2854.5		48.91		15.73		64.1		26.16
		2.75		2718.95		116.34		21.79		230.505		28.44
		2.07		8021		48.91		15.73		64.1		26.16
		2.07		4805.85		48.91		15.73		64.1		26.16
		6.41		2345.9		478.535		15.73		64.47		480.25
		2.07		2793.65		48.91		15.73		64.1		26.16
		2.07		2960.55		48.91		15.73		64.1		26.16
		2.07		1721.85		48.91		15.73		64.1		26.16
		2.165		4417.85		48.91		15.73		64.1		26.16
		2.07		2336.8		48.91		15.73		64.1		26.16
		3.85		3695.8		48.91		15.73		76.5		26.16
	B	LC	MC	LC	MC	LC	MC	LC	MC	LC	MC
	ID	3M	3M	4M	4M	8M	8M	12M	12M	24M	24M
	1	3.25	1			6.76	0.87			3.15	26.1
	2	4.83	6.72			0.95	0.35			0.43	21.6
	3	2.23	1.31			2.08	1.21			13.3	1.9
	4	12.1	0.16			2.09	0.89			25.7	2.38
	5	4.9	2.4			11.5	0.52			1.6	2.44
	6	7.16	0.75			1.16	0.25			3	0.95
	7	8.97	2.66			1.53	0.44			17.5	1.51
	8	1.72	4.3			3.03	1.56			0.28	4.03
	9	10.1				6.15				23.8	1.15
	10	4.86	2.33			3.5	5.98			0.93	0.9
	11	5.29				6.57				12.8	7.31
	12	0.48				4.38				8.17	0.77
	13	2.02				2.5				0.64	9.1
	14	0.31				1.6				2.27	3.28
	15	9.84				7.57				10.4	2.88
	16	10.1				10.5					3.69
	17	6.12				6.96
	18
	19
	20
	21
	22
	23
	24
	25
	26
	27
	28
	29
	30
	31
	C	LC	MC	LC	MC	LC	MC	LC	MC	LC	MC
	ID	3M	3M	4M	4M	8M	8M	12M	12M	24M	24M
	1	7.05	7.59			4.3	9.13			0.36	1.02
	2	3.77	8.9			7.87	0			0.68	1.02
	3	8.57	13.2			5	10.2			1.55	1.07
	4	15.7	3.92			21.5	6.32			3.58	0.46
	5	16.3	3.03			15.3	9.09			4.33	1.22
	6	17.2	13.3			18.2	3.3			1.41	0.31
	7	14.1	20.3			7.22	8.3			5.15	0.84
	8	1.6	10.8			0.3	4.99			4.12	0.37
	9	15.2				5.75				2.41	0.38
	10	5.64	1.92			10.3	2.9			1.12	1.7
	11	15.9				8.24				1.01	1.48
	12	7.69				0.53				9.53	1.63
	13	5.13				0.096				0.68	4.15
	14	3.79				0.13				1.15	0.98
	15	7.52				2.67				3.86	0.95
	16	13.7				7.52					1.66
	17	18				11.3
	18
	19
	20
	21
	22
	23
	24
	25
	26
	27
	28
	29
	30
	31
	D	LC	MC	LC	MC	LC	MC	LC	MC	LC	MC
	ID	3M	3M	4M	4M	8M	8M	12M	12M	24M	24M
	1	7.69	10.1			23.1	2.91			0.31	3.7
	2	15.41	6.78			7.14	4.69			10.9	5.3
	3	14.3	8.33			10.2	6			6.38	8.77
	4	13.51	4.95			12.2	1.42			9.74	0.93
	5	16.7	0			28.6	0			5.68	0
	6	16.7	6.67			20.5	0.74			1.86	5.15
	7	12.1	5.13			6.67	2.5			7.14	3.42
	8	17.6	21.1			10.4	18.3			5.31	3.16
	9	19.1	13.2			9.29	13.3			5.73	0
	10	23.9	22.1			25.9	20.6			3.23	5.58
	11	17.5	24.2			22.1	5.65			8	3.12
	12		19.9			12	12.1			9.7	4.11
	13		14.9			8.48	15.4			2.2	15.4
	14	33.3	12.5			18.9	11.3			1.56	0
	15	27.8				16.6	12.2			9.87	5.36
	16	21.2				14.8	19.1				6.8
	17	37.5				10.4	8.59
	18
	19
	20
	21
	22
	23
	24
	25
	26
	27
	28
	29
	30
	31

## Sheet: Fig 4
A-F- see data availability statement in manuscript

## Sheet: Fig 5
A-D	Clinical data with patient reported outcomes are protected
	To protect patient privacy, underlying electronic health records may be accessed via a remote server pending a material transfer agreement. Study steering committee meet quarterly and will decide on data requests, CDA or collaboration agreements may be required prior to data release. To access all other data please contact corresponding author.

## Sheet: Fig 6
Figure C
	Recovered Status	Platelets	CRP	PTX3
0	1	247	1.6	4655.75
1	1	159	2.3	8418.3
2	1	220	0.8	3995.35
3	1	215	0.6	3314
4	1	266	0.6	3518.8
5	1	203	1.2	2682.65
6	1	285	0.8	4167.65
7	1	291	3	4717.75
8	1	238	1.5	6060.8
9	1	226	2.4	1821
10	1	225	0.5	6341.65
11	1	252	1.6	3047.85
12	1	235	1	4162.05
13	1	197	0.3	3068.4
14	1	233	1.2	2944.45
15	0	165	0.4	4621.35
16	0	193	0.7	2629.35
17	0	315	1.9	2701
18	0	106	0.4	6617.15
19	0	201	2.3	3159.7
20	0	231	0.4	1675.3
21	0	241	5.4	2516.1
22	0	205	0.3	1712.65
23	0	200	0.3	3358.85
